# Supplementary material for: Expression characteristics, molecular mechanisms, and clinical significance of DICER1 in breast cancer
Source: Front Genet. 2025 Jul 1;16:1586287. doi: 10.3389/fgene.2025.1586287 (PMC12259429; doi:10.3389/fgene.2025.1586287)
Supplement: Supplementary file 1 [file Table1.xlsx]

## Sheet: Table S1
id	logFC	AveExpr	t	P.Value	adj.P.Val	B
DICER1	-1.00782	2.9974	-42.65	5.43234e-235	1.44788e-230	525.899
BTBD7	-0.616227	2.29116	-27.3421	6.7381e-126	8.97953e-122	276.497
TRIP11	-0.70284	2.94311	-26.2971	1.53076e-118	1.35997e-114	259.662
ATG2B	-0.614652	2.07263	-25.9053	8.45371e-116	5.63292e-112	253.386
ARID4A	-0.573034	2.20553	-23.2573	1.46318e-97	7.79965e-94	211.642
TOGARAM1	-0.597389	1.84684	-21.8262	5.65049e-88	1.88253e-84	189.7
AC108449.2	-0.833783	1.70317	-21.356	7.10326e-85	2.10359e-81	182.606
POLK	-0.535417	1.65236	-21.2584	3.09994e-84	8.26227e-81	181.142
RALGAPA1	-0.532808	1.639	-20.4929	2.92963e-79	6.50696e-76	169.755
MIDEAS	-0.599831	2.50892	-20.3619	2.04357e-78	4.1898e-75	167.824
CIPC	-0.675433	3.07893	-20.3125	4.24389e-78	7.54083e-75	167.098
SMG1	-0.613144	2.79731	-20.2019	2.1736e-77	3.62082e-74	165.475
ASH1L	-0.768793	3.43257	-20.1818	2.92636e-77	4.33313e-74	165.179
GCC2	-0.585371	2.32877	-20.091	1.11496e-76	1.48585e-73	163.85
KIAA1109	-0.715309	2.45281	-20.0045	3.97585e-76	4.81675e-73	162.586
KLHL28	-0.528266	1.77344	-19.8558	3.51777e-75	3.90663e-72	160.42
SEL1L	-0.705413	4.27735	-19.8499	3.83776e-75	4.09151e-72	160.333
MFAP3	-0.699454	1.98784	-19.7928	8.84467e-75	9.06681e-72	159.503
SCAF11	-0.544277	3.37851	-19.7434	1.81862e-74	1.79524e-71	158.787
PHC3	-0.553622	2.46776	-19.7392	1.93561e-74	1.84249e-71	158.725
AKAP9	-0.832998	3.01824	-19.7243	2.40399e-74	2.20944e-71	158.51
ATRX	-0.583716	2.48679	-19.5614	2.57811e-73	2.29048e-70	156.152
TMED8	-0.566814	2.75894	-19.5417	3.43269e-73	2.95133e-70	155.867
BDP1	-0.660589	2.28399	-19.4605	1.1156e-72	9.01035e-70	154.696
FCHO2	-0.583031	2.88879	-19.4221	1.94483e-72	1.52457e-69	154.144
AFF4	-0.748188	3.89554	-19.37	4.13716e-72	3.15051e-69	153.394
SOS2	-0.520948	3.13697	-19.2688	1.78575e-71	1.28637e-68	151.94
CDC42BPB	-0.731652	3.76816	-19.17	7.41244e-71	4.93909e-68	150.526
REL	-0.59018	1.17553	-19.1569	8.94547e-71	5.81521e-68	150.339
RCOR1	-0.519055	3.3261	-19.1485	1.01032e-70	6.41143e-68	150.218
PIK3C2A	-0.66394	3.16093	-19.0846	2.53096e-70	1.53313e-67	149.306
DENND4C	-0.727833	2.87423	-19.0809	2.66813e-70	1.58031e-67	149.253
CEP350	-0.612787	2.89478	-19.0617	3.51561e-70	2.03699e-67	148.979
PCNX1	-0.509919	2.14329	-19.0503	4.14223e-70	2.349e-67	148.816
ERBIN	-0.593866	3.66344	-19.0239	6.04168e-70	3.35477e-67	148.441
TSTD2	-0.55258	1.67012	-19.0165	6.72015e-70	3.65535e-67	148.335
ZFYVE16	-0.539704	1.84172	-18.9663	1.37932e-69	7.35261e-67	147.621
DMXL1	-0.592795	2.1276	-18.6395	1.45517e-67	6.92582e-65	142.992
PJA2	-0.67842	4.77925	-18.6224	1.85442e-67	8.5217e-65	142.751
ZBTB38	-0.585864	2.70107	-18.5919	2.8566e-67	1.28409e-64	142.322
SPG11	-0.644081	3.03019	-18.4683	1.64227e-66	7.05989e-64	140.584
ARID2	-0.553368	2.46225	-18.4569	1.92877e-66	8.03243e-64	140.424
PIKFYVE	-0.504643	2.16983	-18.2758	2.47205e-65	9.54894e-63	137.89
AKAP11	-0.652136	2.91569	-18.2564	3.24736e-65	1.23646e-62	137.619
FNDC3A	-0.624616	3.28989	-18.2438	3.87158e-65	1.45337e-62	137.444
ASXL2	-0.52544	2.37172	-18.2259	4.97956e-65	1.84334e-62	137.194
NEMF	-0.500547	2.24658	-18.2027	6.89059e-65	2.44873e-62	136.871
KMT2E	-0.553137	3.36276	-18.1957	7.6046e-65	2.66691e-62	136.773
AFF1	-0.665107	3.22457	-18.1726	1.05084e-64	3.59967e-62	136.452
ZNF106	-0.619611	2.90746	-18.1675	1.12836e-64	3.80687e-62	136.381
ANKRD12	-0.569254	2.51683	-18.1097	2.53277e-64	8.13324e-62	135.578
TP53BP1	-0.607179	2.3951	-18.1068	2.63801e-64	8.37034e-62	135.537
BOD1L1	-0.548238	2.4118	-18.1048	2.71492e-64	8.51302e-62	135.509
EEA1	-0.544305	2.26663	-18.0771	3.997e-64	1.23875e-61	135.125
LTN1	-0.572543	2.56963	-18.0548	5.45382e-64	1.65183e-61	134.816
USP37	-0.596255	1.34147	-18.0533	5.57486e-64	1.66951e-61	134.794
UBR1	-0.577179	2.40925	-18.0113	1.00056e-63	2.93055e-61	134.213
USP34	-0.730196	2.48366	-17.965	1.90863e-63	5.46996e-61	133.571
ARHGAP5	-0.782416	2.09165	-17.9641	1.93212e-63	5.47838e-61	133.559
AC099677.1	-0.947244	1.65657	-17.885	5.80359e-63	1.62824e-60	132.467
CCDC186	-0.566056	2.42733	-17.8835	5.91963e-63	1.6435e-60	132.447
APC	-0.511123	2.1275	-17.8595	8.26419e-63	2.24761e-60	132.115
ZNF770	-0.814551	2.64313	-17.7984	1.92861e-62	5.14033e-60	131.274
AC025917.1	-0.594151	0.872233	-17.7884	2.21346e-62	5.84113e-60	131.137
USP47	-0.513799	2.64238	-17.7875	2.24146e-62	5.85703e-60	131.124
AC253536.3	-0.525028	0.689233	-17.7338	4.7092e-62	1.20687e-59	130.387
SETX	-0.519611	3.26505	-17.7008	7.43558e-62	1.835e-59	129.933
EDEM3	-0.711919	3.74183	-17.6946	8.10104e-62	1.98089e-59	129.848
TRPM7	-0.503227	2.31064	-17.6883	8.82619e-62	2.13859e-59	129.763
ANKFY1	-0.529961	2.44951	-17.6843	9.32786e-62	2.23978e-59	129.708
NIPBL	-0.523134	3.28707	-17.6792	1.00115e-61	2.36139e-59	129.637
CIAO2B	0.616426	5.09181	17.6771	1.03008e-61	2.4083e-59	129.609
WDFY3	-0.539496	2.3224	-17.6406	1.70468e-61	3.95086e-59	129.109
BIRC6	-0.578744	3.00457	-17.5915	3.35292e-61	7.57333e-59	128.437
MINDY2	-0.549691	2.22593	-17.5391	6.88919e-61	1.5175e-58	127.721
ARHGEF12	-0.625549	3.24691	-17.5062	1.08198e-60	2.34456e-58	127.273
GOLGB1	-0.566209	4.54442	-17.4757	1.64373e-60	3.47702e-58	126.858
KMT2C	-0.596375	2.80306	-17.4267	3.21889e-60	6.54909e-58	126.19
TAF1	-0.501517	2.72015	-17.4221	3.42793e-60	6.92157e-58	126.127
CLMN	-0.679868	2.50745	-17.4166	3.69658e-60	7.40789e-58	126.053
NFAT5	-0.642908	1.72817	-17.3525	8.87076e-60	1.72578e-57	125.183
XIST	-1.15281	2.15867	-17.1924	7.85875e-59	1.42489e-56	123.016
AL021068.1	-0.941816	1.32133	-17.0897	3.16112e-58	5.54299e-56	121.634
LSM4	0.595761	5.16169	17.0701	4.12217e-58	7.13431e-56	121.37
UBE4A	-0.736996	2.66941	-17.058	4.85917e-58	8.35558e-56	121.207
VPS13C	-0.631947	2.23841	-17.0374	6.41585e-58	1.09617e-55	120.931
SLC52A2	0.752474	4.10023	17.0334	6.77188e-58	1.14962e-55	120.877
SPOPL	-0.71733	3.42899	-17.0175	8.39117e-58	1.38913e-55	120.664
EXOSC4	0.779432	3.82978	16.9939	1.15501e-57	1.86572e-55	120.347
SYNJ2BP	-0.548827	2.94498	-16.9565	1.91179e-57	3.0512e-55	119.846
SYNE2	-0.582528	2.41216	-16.9445	2.24594e-57	3.56316e-55	119.686
SUSD6	-0.566688	4.37055	-16.9266	2.85969e-57	4.43136e-55	119.446
COX4I1	0.630964	5.40194	16.835	9.79062e-57	1.4182e-54	118.224
FNIP1	-0.56793	2.75113	-16.8041	1.48286e-56	2.09115e-54	117.812
LYSMD3	-0.501072	2.86628	-16.7691	2.37047e-56	3.29064e-54	117.346
NR2C2	-0.527892	2.21981	-16.7599	2.68138e-56	3.68386e-54	117.223
TMEM208	0.58335	4.27328	16.744	3.31693e-56	4.53364e-54	117.012
BTAF1	-0.546471	2.69787	-16.7356	3.71261e-56	5.04859e-54	116.9
FAM13B	-0.515735	2.60843	-16.7284	4.08588e-56	5.52796e-54	116.805
GOLGA4	-0.610122	3.96442	-16.688	7.00604e-56	9.3366e-54	116.269
PBRM1	-0.511255	3.15401	-16.6769	8.13403e-56	1.07325e-53	116.121
JMJD1C	-0.568816	2.87794	-16.6486	1.18595e-55	1.52701e-53	115.747
TTC37	-0.51588	3.33743	-16.6054	2.10902e-55	2.66406e-53	115.175
USP53	-0.586485	2.09519	-16.5771	3.07185e-55	3.82589e-53	114.802
GALC	-0.536808	2.7803	-16.5552	4.11205e-55	5.09761e-53	114.512
TRIO	-0.576176	2.90723	-16.5276	5.9297e-55	7.18383e-53	114.148
HERC1	-0.546499	2.51787	-16.522	6.38964e-55	7.70602e-53	114.074
SMCR8	-0.609253	2.83916	-16.4764	1.16952e-54	1.38539e-52	113.474
AL049840.2	-0.511998	1.21441	-16.4712	1.25335e-54	1.47812e-52	113.405
ZFX	-0.56617	2.96911	-16.4377	1.95368e-54	2.24445e-52	112.964
AL139396.1	-0.665672	1.55524	-16.4286	2.2038e-54	2.51017e-52	112.845
POLR2F	0.56525	2.31177	16.4125	2.72628e-54	3.07896e-52	112.633
HECTD1	-0.508939	3.74344	-16.4113	2.7703e-54	3.11547e-52	112.618
HBP1	-0.559799	3.25253	-16.3781	4.29619e-54	4.7513e-52	112.182
VN1R83P	-0.503054	1.07135	-16.3744	4.51127e-54	4.96855e-52	112.133
MYSM1	-0.530575	1.95558	-16.3644	5.14572e-54	5.62086e-52	112.003
LNPEP	-0.545728	2.7975	-16.3444	6.70214e-54	7.23208e-52	111.74
FYCO1	-0.584873	3.12192	-16.3205	9.17472e-54	9.78135e-52	111.428
NKTR	-0.518244	2.40761	-16.3053	1.12202e-53	1.18672e-51	111.229
STAG1	-0.549921	2.55733	-16.302	1.17173e-53	1.22953e-51	111.185
MRTFB	-0.705632	2.90728	-16.238	2.71827e-53	2.78654e-51	110.35
SNRPA	0.517823	4.46792	16.2257	3.19408e-53	3.21252e-51	110.19
CCP110	-0.536299	2.33931	-16.1614	7.42687e-53	7.25086e-51	109.352
NUDT1	0.632616	2.99872	16.1498	8.64688e-53	8.35019e-51	109.201
CCDC124	0.722713	4.75857	16.0887	1.92134e-52	1.81594e-50	108.408
BMPR2	-0.539744	3.53565	-16.0552	2.97389e-52	2.76178e-50	107.974
ANAPC11	0.665849	4.0866	16.047	3.31235e-52	3.03382e-50	107.867
CSNK1A1	-0.595459	3.79839	-16.0121	5.21751e-52	4.73001e-50	107.416
ZKSCAN8	-0.537792	2.66586	-16.0051	5.71685e-52	5.13035e-50	107.325
PRDX5	0.643115	7.37604	15.9582	1.05292e-51	9.29258e-50	106.719
RNU6-531P	-0.602608	1.14353	-15.957	1.06915e-51	9.40461e-50	106.704
FRYL	-0.501273	2.2685	-15.942	1.29831e-51	1.13085e-49	106.511
PCM1	-0.705582	3.79975	-15.9397	1.33904e-51	1.16252e-49	106.48
BAZ2A	-0.521034	3.79671	-15.9206	1.71438e-51	1.47875e-49	106.235
POP7	0.557962	5.03174	15.8999	2.24263e-51	1.90968e-49	105.968
KMT2D	-0.533184	2.64246	-15.8659	3.48652e-51	2.93923e-49	105.53
GSTCD	-0.573419	2.06732	-15.865	3.52802e-51	2.95699e-49	105.518
MED13L	-0.688652	2.54625	-15.7991	8.26521e-51	6.82468e-49	104.673
C9orf16	0.659824	4.4153	15.7946	8.76842e-51	7.18263e-49	104.615
UTRN	-0.689555	3.01815	-15.7944	8.78527e-51	7.18263e-49	104.613
TSPO	0.79948	5.97092	15.77	1.20394e-50	9.72381e-49	104.3
CHD1	-0.578863	2.85944	-15.7409	1.75275e-50	1.40288e-48	103.927
LATS1	-0.502509	2.70711	-15.7357	1.87494e-50	1.49619e-48	103.86
RPS19BP1	0.613869	3.70025	15.7046	2.79821e-50	2.19355e-48	103.463
NCBP2AS2	0.541075	4.18719	15.7023	2.881e-50	2.25183e-48	103.434
CCDC167	0.662051	4.87551	15.6979	3.04886e-50	2.36914e-48	103.377
RASA1	-0.642036	3.28419	-15.6869	3.51183e-50	2.72096e-48	103.237
ELF1	-0.6089	4.36446	-15.6695	4.39098e-50	3.3727e-48	103.015
ALDH6A1	-0.612457	2.85541	-15.669	4.42326e-50	3.38773e-48	103.008
RO60	-0.527974	2.81457	-15.6456	5.97253e-50	4.54816e-48	102.71
MRPS12	0.603329	4.18836	15.6242	7.85745e-50	5.94956e-48	102.437
ZBTB41	-0.64783	3.10461	-15.6076	9.72515e-50	7.32216e-48	102.226
APRT	0.643586	5.48082	15.6005	1.06437e-49	7.90602e-48	102.136
ACER2	-0.707037	1.6085	-15.5881	1.24878e-49	9.24545e-48	101.978
NDUFB7	0.705588	6.66535	15.5789	1.40505e-49	1.03449e-47	101.861
PPP1R14B	0.740965	5.3471	15.5782	1.41643e-49	1.04e-47	101.853
ROMO1	0.752381	5.84232	15.5588	1.81638e-49	1.32273e-47	101.606
BOP1	0.79871	3.97699	15.5341	2.48988e-49	1.80333e-47	101.293
AP003392.2	-0.584071	1.32573	-15.5298	2.63302e-49	1.8967e-47	101.237
DIP2B	-0.51363	3.13091	-15.4771	5.15781e-49	3.6757e-47	100.57
CERS6	-0.929486	3.49131	-15.4763	5.20691e-49	3.7008e-47	100.56
MIR186	-0.822151	1.71025	-15.4741	5.35648e-49	3.79698e-47	100.532
MRPL12	0.876126	2.1847	15.4717	5.52573e-49	3.90656e-47	100.501
BANF1	0.518294	6.4016	15.4426	8.0004e-49	5.56749e-47	100.134
ROCK1	-0.521695	2.95525	-15.4201	1.06554e-48	7.33849e-47	99.8493
MCRIP1	0.650874	4.36558	15.325	3.56736e-48	2.37702e-46	98.6499
MIGA1	-0.503114	2.13276	-15.3208	3.76036e-48	2.49937e-46	98.5976
GADD45GIP1	0.723056	4.41697	15.2865	5.80581e-48	3.73773e-46	98.1665
HIPK3	-0.526678	3.9181	-15.2566	8.4717e-48	5.36333e-46	97.7914
NF1	-0.523048	2.3069	-15.2236	1.28527e-47	7.98513e-46	97.3777
EBP	0.621339	3.33545	15.2205	1.33676e-47	8.28573e-46	97.3387
PATJ	-0.651823	3.29806	-15.2119	1.49034e-47	9.21625e-46	97.2307
ADRM1	0.552014	4.34438	15.2088	1.55009e-47	9.56356e-46	97.1917
TBC1D14	-0.607763	2.29924	-15.1526	3.14608e-47	1.89712e-45	96.4891
YDJC	0.609544	3.49821	15.1492	3.28269e-47	1.97502e-45	96.447
MYO5C	-0.669187	2.86584	-15.0981	6.23981e-47	3.68758e-45	95.8095
GUK1	0.585858	5.23551	15.0939	6.57513e-47	3.87715e-45	95.7575
RNA5SP82	-0.621864	1.21348	-15.0893	6.96114e-47	4.0957e-45	95.7009
ALYREF	0.669215	5.10923	15.0876	7.11792e-47	4.17872e-45	95.6788
KTN1	-0.516381	4.18954	-15.0802	7.80816e-47	4.56384e-45	95.5869
AP001505.1	0.778269	1.97904	15.0752	8.31308e-47	4.8272e-45	95.5247
SETD7	-0.556524	3.2328	-15.0669	9.22557e-47	5.33382e-45	95.4214
EP300	-0.518033	3.5415	-15.0373	1.33647e-46	7.61133e-45	95.0535
NDUFB11	0.508591	6.47862	15.0318	1.43234e-46	8.10533e-45	94.9848
NUTF2	0.506377	4.61661	15.0261	1.53809e-46	8.66696e-45	94.9141
SRM	0.592006	5.08747	15.0258	1.54414e-46	8.68268e-45	94.9102
NAA10	0.560973	2.20814	14.988	2.47605e-46	1.38063e-44	94.4415
MIR5581	-0.704831	1.28377	-14.9871	2.50247e-46	1.39245e-44	94.431
PRRC2B	-0.648657	3.90566	-14.9769	2.84364e-46	1.57571e-44	94.3042
VWA8	-0.522959	2.50407	-14.9148	6.16527e-46	3.35353e-44	93.5362
AC002064.2	-0.529795	0.618412	-14.9043	7.03361e-46	3.81806e-44	93.4054
DYNC2H1	-0.52488	1.2971	-14.9027	7.17307e-46	3.88585e-44	93.3859
PSMG3	0.559415	4.05451	14.8824	9.23547e-46	4.96276e-44	93.1351
C19orf53	0.506829	5.94081	14.855	1.29694e-45	6.91347e-44	92.7982
UHMK1	-0.557028	4.63963	-14.8084	2.31315e-45	1.20651e-43	92.224
RNU6-1016P	-0.751159	1.44848	-14.8013	2.52734e-45	1.31565e-43	92.1361
HSD17B10	0.504001	6.21553	14.7935	2.78369e-45	1.44627e-43	92.0402
PQBP1	0.504641	4.16431	14.7772	3.4041e-45	1.75492e-43	91.8405
SLC25A10	0.627153	2.24644	14.7765	3.43413e-45	1.76699e-43	91.8318
MIB1	-0.512182	3.26206	-14.775	3.49631e-45	1.79551e-43	91.814
NRIP1	-0.932809	3.51517	-14.7746	3.51403e-45	1.80114e-43	91.809
TTC3P1	-0.517325	1.35313	-14.7641	4.0017e-45	2.04324e-43	91.68
DENND11	-0.553558	3.35343	-14.7324	5.92137e-45	2.98906e-43	91.2912
NDUFAF8	0.593999	3.70906	14.7242	6.55685e-45	3.29115e-43	91.19
SAMD15	-0.559489	1.21126	-14.7098	7.82659e-45	3.88458e-43	91.0144
CHD6	-0.531058	2.93909	-14.702	8.62439e-45	4.2726e-43	90.9181
CPEB2	-0.722834	2.58964	-14.6838	1.07949e-44	5.31823e-43	90.6953
ZNF91	-0.602548	2.29208	-14.6745	1.2106e-44	5.95316e-43	90.5816
SAC3D1	0.615889	3.04102	14.6719	1.25004e-44	6.13578e-43	90.5497
TPR	-0.500769	4.04236	-14.6515	1.60675e-44	7.80048e-43	90.3006
UBE2S	0.758812	3.04761	14.6401	1.84876e-44	8.89438e-43	90.1614
RABEP1	-0.800301	3.96968	-14.6178	2.43132e-44	1.16132e-42	89.8896
DRAP1	0.648873	5.39595	14.6075	2.75787e-44	1.3126e-42	89.7646
MACF1	-0.557273	3.05183	-14.5851	3.63186e-44	1.71631e-42	89.4914
ZNF281	-0.603805	3.56117	-14.5832	3.71631e-44	1.75311e-42	89.4686
BCOR	-0.5157	2.79349	-14.5813	3.80427e-44	1.79144e-42	89.4454
AURKAIP1	0.713314	5.21967	14.5702	4.35937e-44	2.04921e-42	89.3102
TOMM40	0.520908	4.22765	14.5539	5.32189e-44	2.49287e-42	89.1123
BBOF1	-0.545324	1.73678	-14.511	9.00716e-44	4.14625e-42	88.5902
REX1BD	0.671154	2.55683	14.5101	9.10418e-44	4.18368e-42	88.5796
NDUFS6	0.635954	5.82117	14.4895	1.17018e-43	5.31327e-42	88.3305
PPP1R14BP3	0.730725	4.59839	14.4785	1.33934e-43	6.05041e-42	88.1965
ZKSCAN1	-0.538019	4.2756	-14.4616	1.64514e-43	7.39426e-42	87.9925
COX5B	0.547153	5.91053	14.454	1.80673e-43	8.05262e-42	87.8995
ARHGAP32	-0.669593	3.05388	-14.4511	1.86993e-43	8.32039e-42	87.8654
AC024075.1	-0.554881	1.5094	-14.4435	2.05217e-43	9.10093e-42	87.7732
AHNAK	-0.756849	6.0912	-14.4318	2.36603e-43	1.0458e-41	87.632
SPTLC2	-0.579225	4.13657	-14.4152	2.8987e-43	1.27701e-41	87.4305
ARHGAP35	-0.559297	4.03955	-14.3634	5.43896e-43	2.36099e-41	86.8061
COPE	0.529911	4.77057	14.3568	5.89388e-43	2.5378e-41	86.7264
RPL38	0.56222	6.46493	14.3548	6.03419e-43	2.59402e-41	86.7031
MIA3	-0.533199	3.7752	-14.3421	7.04755e-43	3.01991e-41	86.5491
POLR2J	0.530524	4.61971	14.3328	7.88765e-43	3.36367e-41	86.4373
RN7SL314P	-1.30187	1.63912	-14.3246	8.70934e-43	3.69634e-41	86.339
FAM214A	-0.777909	3.02289	-14.3207	9.12685e-43	3.86738e-41	86.2926
KIAA0232	-0.544584	3.3023	-14.3189	9.33646e-43	3.94991e-41	86.27
ARHGAP29	-0.665407	2.57921	-14.3118	1.01673e-42	4.2946e-41	86.1855
AC092070.2	-0.516462	1.76602	-14.2848	1.41035e-42	5.90109e-41	85.8608
LMBRD2	-0.5356	2.32264	-14.2807	1.48217e-42	6.19189e-41	85.8115
RNF169	-0.555424	1.8612	-14.2703	1.68029e-42	6.9867e-41	85.6871
EDEM1	-0.512613	3.78553	-14.2603	1.8968e-42	7.85021e-41	85.5668
AC027644.1	-0.522468	1.26152	-14.2366	2.52383e-42	1.03489e-40	85.2835
DIXDC1	-0.53528	2.24727	-14.2199	3.09047e-42	1.25373e-40	85.0825
LNX2	-0.505113	2.91554	-14.2033	3.77141e-42	1.52302e-40	84.885
TAOK1	-0.555311	3.00458	-14.1894	4.46172e-42	1.79635e-40	84.7183
ARL2	0.526779	3.47217	14.1884	4.51812e-42	1.81631e-40	84.7058
MIR590	-0.567983	1.1438	-14.1479	7.35406e-42	2.90813e-40	84.2225
SEC24C	-0.632607	3.52355	-14.1235	9.85966e-42	3.86455e-40	83.9317
SECISBP2L	-0.510824	2.98788	-14.1087	1.1773e-41	4.60097e-40	83.7557
NDUFB9	0.552469	2.92926	14.1003	1.30113e-41	5.07744e-40	83.6565
ANKRD10-IT1	-0.69097	3.02094	-14.0976	1.3439e-41	5.22907e-40	83.6244
C8orf82	0.579661	3.11398	14.0908	1.45909e-41	5.64428e-40	83.5429
AL390728.4	-0.591047	2.9432	-14.0872	1.52253e-41	5.88114e-40	83.5007
PFDN2	0.635111	6.19778	14.0371	2.77643e-41	1.04965e-39	82.9047
PANK3	-0.600653	3.71818	-14.0099	3.84187e-41	1.43816e-39	82.5825
KIF13B	-0.818687	2.61658	-14.0046	4.08913e-41	1.52644e-39	82.5207
MRPL14	0.542782	5.64294	13.9969	4.48424e-41	1.67159e-39	82.4292
RESF1	-0.587886	3.38134	-13.9364	9.2204e-41	3.38501e-39	81.7142
CASD1	-0.777014	3.33302	-13.9165	1.16883e-40	4.2675e-39	81.4789
RPL8	0.656938	9.39247	13.9076	1.2993e-40	4.70519e-39	81.374
AC139769.1	-0.514545	1.60069	-13.9036	1.36244e-40	4.92047e-39	81.3269
MAP3K1	-0.733674	3.61677	-13.8993	1.43377e-40	5.1711e-39	81.2763
H2AX	0.671825	4.61012	13.888	1.63968e-40	5.85822e-39	81.1432
UQCRH	0.520278	6.1681	13.8866	1.66629e-40	5.94122e-39	81.1272
PUF60	0.55393	5.21026	13.861	2.25873e-40	7.96321e-39	80.8255
NOTCH2	-0.593046	3.79913	-13.8541	2.44905e-40	8.62278e-39	80.7452
MVD	0.623725	2.57829	13.8005	4.6177e-40	1.59631e-38	80.1162
AC009237.8	-0.528147	1.38716	-13.7995	4.67415e-40	1.61373e-38	80.1042
EXOC6	-0.510043	2.58288	-13.784	5.612e-40	1.92505e-38	79.9228
FAM207A	0.621715	3.05587	13.7682	6.76352e-40	2.30817e-38	79.7377
PSMA7	0.513444	6.52355	13.7636	7.14173e-40	2.43101e-38	79.6838
LPP	-0.513135	2.86389	-13.7497	8.41227e-40	2.83454e-38	79.5214
CYC1	0.579402	5.93949	13.7325	1.03071e-39	3.44686e-38	79.3199
ATAD3A	0.56612	2.85277	13.723	1.15311e-39	3.84174e-38	79.2086
TC2N	-0.821866	4.38009	-13.7146	1.2719e-39	4.22694e-38	79.1114
SDF2L1	0.669645	4.19149	13.7084	1.3693e-39	4.53367e-38	79.0382
AC015849.3	-0.50497	1.36871	-13.7059	1.4089e-39	4.65321e-38	79.0099
RPL13	0.631169	7.51327	13.6869	1.76281e-39	5.77912e-38	78.7877
MEIS3P1	-0.660748	2.24646	-13.6841	1.82093e-39	5.95499e-38	78.7555
UBALD2	0.563973	4.52535	13.6721	2.09593e-39	6.81253e-38	78.616
SHARPIN	0.537165	4.7338	13.6334	3.3018e-39	1.059e-37	78.1654
SORL1	-0.64537	2.60085	-13.5837	5.90267e-39	1.85962e-37	77.5893
AC018638.4	-0.547728	2.53819	-13.5823	6.00411e-39	1.88935e-37	77.5724
FAU	0.572203	6.84511	13.5748	6.55377e-39	2.05262e-37	77.4855
LSM7	0.55861	4.20701	13.5507	8.68009e-39	2.69954e-37	77.2069
ATP8B1	-0.696242	3.61102	-13.5219	1.21487e-38	3.75638e-37	76.8735
CDC34	0.520183	4.41491	13.5139	1.33269e-38	4.11591e-37	76.7817
SLC25A24	-0.534095	3.44344	-13.5125	1.35526e-38	4.17593e-37	76.765
FKBP8	0.536426	6.10417	13.4945	1.67129e-38	5.10836e-37	76.5572
DNAH5	-0.553777	0.986466	-13.494	1.67997e-38	5.12901e-37	76.5521
C4orf48	0.863993	2.45723	13.4914	1.73282e-38	5.28431e-37	76.5214
ZNF587	-0.655327	2.58284	-13.4906	1.7493e-38	5.32847e-37	76.512
ITPR1	-0.637445	1.68134	-13.4796	1.98696e-38	6.03859e-37	76.3857
SURF2	0.526788	3.65433	13.4757	2.08032e-38	6.30077e-37	76.3401
DDX39A	0.541985	4.12008	13.4678	2.27822e-38	6.87672e-37	76.25
CD46	-0.561249	5.44199	-13.4574	2.57126e-38	7.72625e-37	76.13
MAN2A1	-0.523591	2.71342	-13.4562	2.60845e-38	7.82917e-37	76.1158
BPTF	-0.544755	3.05256	-13.4543	2.66437e-38	7.98803e-37	76.0948
RASEF	-0.817205	3.35202	-13.4535	2.6904e-38	8.057e-37	76.0851
LRBA	-0.66001	3.46614	-13.4376	3.23724e-38	9.66206e-37	75.9017
CPEB4	-0.585464	2.55488	-13.4176	4.08106e-38	1.21127e-36	75.672
ZNF787	0.522421	2.95385	13.4162	4.14625e-38	1.22926e-36	75.6563
RBL2	-0.524011	3.30703	-13.416	4.15823e-38	1.23144e-36	75.6534
CDON	-0.585786	1.4307	-13.3804	6.27289e-38	1.83727e-36	75.2458
MIIP	0.523842	3.05775	13.3674	7.29146e-38	2.13091e-36	75.0966
OSBPL8	-0.617486	3.34565	-13.361	7.85766e-38	2.29136e-36	75.0224
RPS19	0.620037	7.60382	13.3589	8.04679e-38	2.34395e-36	74.9988
SNRPB	0.524796	6.47922	13.3489	9.03505e-38	2.62608e-36	74.884
RB1	-0.535808	3.28082	-13.3259	1.17768e-37	3.38239e-36	74.6212
RTL8A	0.562255	5.09932	13.3161	1.31916e-37	3.76845e-36	74.5087
TMUB1	0.547826	4.06631	13.3053	1.49239e-37	4.25875e-36	74.3864
RALGPS2	-0.79357	3.07205	-13.3015	1.56005e-37	4.43757e-36	74.3425
VPS28	0.548002	5.13024	13.2895	1.79124e-37	5.08432e-36	74.2055
NDUFS5	0.525056	7.7322	13.2856	1.87244e-37	5.30918e-36	74.1615
MRPL55	0.550865	4.35753	13.2598	2.52073e-37	7.10201e-36	73.8667
DUS1L	0.536338	4.03721	13.2584	2.55964e-37	7.20401e-36	73.8516
CCDC137	0.519619	3.59541	13.2399	3.16698e-37	8.85725e-36	73.6405
TIMM13	0.57857	4.88051	13.1956	5.26582e-37	1.4514e-35	73.1364
HGH1	0.541979	4.11333	13.1927	5.44376e-37	1.49734e-35	73.1035
ZNF358	0.602546	3.97361	13.174	6.7374e-37	1.84176e-35	72.8921
MTUS1	-0.645114	2.93076	-13.1487	8.99955e-37	2.43765e-35	72.6051
DPM3	0.671663	5.01317	13.1371	1.02688e-36	2.7674e-35	72.4743
SETBP1	-0.560649	1.52114	-13.132	1.08847e-36	2.9304e-35	72.4166
MYOF	-0.615587	4.82701	-13.1211	1.2332e-36	3.30335e-35	72.2928
MICOS13	0.532586	4.61237	13.1141	1.33556e-36	3.56323e-35	72.2138
PRLR	-0.904669	4.06437	-13.1044	1.49194e-36	3.96062e-35	72.104
ARHGEF38	-0.666244	1.38495	-13.0971	1.6209e-36	4.29441e-35	72.0218
ARFGEF2	-0.569117	3.88656	-13.0782	2.01031e-36	5.2789e-35	71.8084
DGCR6L	0.537718	4.8869	13.0652	2.32992e-36	6.09415e-35	71.6621
SERINC1	-0.505791	6.45383	-13.0476	2.84712e-36	7.43234e-35	71.4634
ELOB	0.542608	6.95511	13.0324	3.38049e-36	8.78171e-35	71.2932
ENTPD5	-0.736339	2.34268	-13.0163	4.05841e-36	1.04309e-34	71.112
EEF1AKMT4	0.629353	2.57307	13.0111	4.30816e-36	1.10515e-34	71.0528
B3GAT3	0.51023	4.20819	13.0058	4.57466e-36	1.17126e-34	70.9933
RPS21	0.576197	8.21123	12.9924	5.31956e-36	1.35937e-34	70.8438
DLG5	-0.658502	3.23327	-12.9719	6.71397e-36	1.70752e-34	70.6131
RRP1	0.519635	3.20233	12.9703	6.83333e-36	1.73621e-34	70.5956
NFKBIB	0.501576	3.23525	12.9622	7.49068e-36	1.89781e-34	70.5046
FAM50A	0.507308	4.79257	12.9526	8.35094e-36	2.11174e-34	70.3968
FAM174C	0.539724	3.93042	12.9399	9.64038e-36	2.41944e-34	70.2545
HLTF	-0.64636	2.69747	-12.93	1.07699e-35	2.69784e-34	70.1447
MYO6	-0.596461	4.43049	-12.9194	1.21504e-35	3.0351e-34	70.0251
ANKRD50	-0.655092	3.27475	-12.9188	1.22278e-35	3.05158e-34	70.0188
IL6ST	-1.01245	5.27729	-12.9098	1.3539e-35	3.37564e-34	69.9179
RPS20	0.527967	6.76303	12.885	1.78965e-35	4.43716e-34	69.6413
MCM3AP	-0.523345	2.81775	-12.8818	1.85568e-35	4.5966e-34	69.6054
EIF4EBP1	0.85439	5.57658	12.8565	2.46431e-35	6.02581e-34	69.3243
TMEM54	0.569628	4.62087	12.8527	2.57326e-35	6.2692e-34	69.2814
HRAS	0.596175	4.02547	12.8522	2.5886e-35	6.29508e-34	69.2755
MEGF9	-0.722271	3.71642	-12.8438	2.8438e-35	6.90309e-34	69.1823
AL035413.1	-0.55764	1.98242	-12.8378	3.043e-35	7.3732e-34	69.1152
RPL35	0.557977	7.79119	12.8372	3.06039e-35	7.40859e-34	69.1096
DOHH	0.537427	2.61966	12.8299	3.32421e-35	8.01813e-34	69.0276
HSPBP1	0.518727	4.25385	12.8294	3.34234e-35	8.05457e-34	69.0222
RPLP2	0.575072	8.44529	12.8087	4.21768e-35	1.00459e-33	68.7917
OXLD1	0.566658	3.79045	12.8019	4.55086e-35	1.08202e-33	68.7163
APH1B	-0.541132	2.45444	-12.7918	5.09642e-35	1.2085e-33	68.6041
AC012467.1	-0.564056	1.06849	-12.7895	5.22841e-35	1.23869e-33	68.5788
CENPX	0.606109	4.7468	12.7588	7.36749e-35	1.73315e-33	68.2389
LRIG1	-0.690892	4.19452	-12.7557	7.62459e-35	1.79047e-33	68.2049
ITPRIPL2	-0.698027	3.21459	-12.7554	7.65562e-35	1.79617e-33	68.2009
RAB27B	-0.789662	3.06847	-12.7471	8.39673e-35	1.96486e-33	68.1093
GALK1	0.545305	2.93568	12.7308	1.00722e-34	2.33988e-33	67.929
MRPS26	0.513593	5.49822	12.7288	1.03052e-34	2.38839e-33	67.9063
NBEA	-0.514174	1.30412	-12.7274	1.04634e-34	2.42294e-33	67.8912
PAXX	0.61268	4.37908	12.7254	1.07021e-34	2.47392e-33	67.8689
TOP1MT	0.525125	2.65921	12.7241	1.08514e-34	2.50625e-33	67.8552
AC015922.2	-0.645282	3.04711	-12.7208	1.12621e-34	2.59661e-33	67.8184
DNPH1	0.679016	4.14461	12.7022	1.38605e-34	3.17376e-33	67.6126
SSR4	0.511126	5.34158	12.6822	1.73118e-34	3.93359e-33	67.3923
FBXL6	0.527534	2.65611	12.6586	2.25095e-34	5.06283e-33	67.1321
SLC25A1	0.505816	5.26561	12.6585	2.25295e-34	5.06306e-33	67.1312
SSNA1	0.502775	5.38039	12.6576	2.27471e-34	5.10765e-33	67.1217
AL078582.2	-1.18553	2.13325	-12.6236	3.31761e-34	7.40571e-33	66.7478
TMEM160	0.587672	2.8272	12.6211	3.41249e-34	7.59841e-33	66.7198
BCL2L12	0.517711	3.00391	12.6024	4.19722e-34	9.26832e-33	66.5147
CACNA1D	-0.563202	1.13303	-12.5987	4.37531e-34	9.64559e-33	66.4735
RASSF8	-0.595795	2.08943	-12.5931	4.65205e-34	1.02387e-32	66.4128
CCDC85B	0.818797	3.66179	12.5816	5.28253e-34	1.15786e-32	66.2868
FRMD6	-0.619527	3.15078	-12.5701	6.00135e-34	1.31217e-32	66.1604
SCAND1	0.662798	4.28167	12.5247	9.90515e-34	2.13594e-32	65.6639
SEMA3C	-0.921593	4.42845	-12.5179	1.068e-33	2.2956e-32	65.5893
SH3RF1	-0.522364	3.50025	-12.5061	1.21648e-33	2.60424e-32	65.4603
ATP5F1D	0.633265	4.26829	12.5043	1.24003e-33	2.65253e-32	65.4413
AL513534.1	-0.550514	1.56592	-12.4884	1.4767e-33	3.14211e-32	65.2683
ITGAV	-0.548016	4.40005	-12.48	1.62084e-33	3.42859e-32	65.176
PRR7	0.54968	1.51094	12.4657	1.8956e-33	3.99395e-32	65.0209
TMSB10	0.675076	10.9357	12.4576	2.07255e-33	4.33933e-32	64.9324
MTLN	0.516891	2.36401	12.4498	2.25851e-33	4.70649e-32	64.8473
PCAT6	0.636434	2.77914	12.4392	2.53715e-33	5.28302e-32	64.7321
SNRPGP15	-0.547018	1.57855	-12.3846	4.61275e-33	9.43543e-32	64.1398
PHLDB2	-0.536191	1.78741	-12.3159	9.75687e-33	1.95821e-31	63.3977
ARFGEF3	-0.737471	3.27848	-12.3142	9.94257e-33	1.99398e-31	63.379
LIMA1	-0.562895	4.43218	-12.2988	1.17528e-32	2.3517e-31	63.2133
VN1R53P	-0.9552	1.43702	-12.2982	1.18333e-32	2.36427e-31	63.2065
AKAP5	-0.518883	1.13904	-12.2688	1.62886e-32	3.21585e-31	62.89
ADCK5	0.516643	2.29412	12.2606	1.77933e-32	3.50254e-31	62.8025
PPP1R16A	0.551358	2.34757	12.2582	1.82618e-32	3.58947e-31	62.7767
GLI3	-0.640969	2.46102	-12.255	1.89243e-32	3.71695e-31	62.7414
METTL26	0.52232	4.6684	12.2467	2.06909e-32	4.05437e-31	62.653
RALGAPA2	-0.55972	2.36704	-12.241	2.20293e-32	4.30144e-31	62.591
FUT8	-0.629757	3.43685	-12.2192	2.78804e-32	5.39648e-31	62.3576
IQGAP2	-0.803917	2.77495	-12.1926	3.7165e-32	7.15676e-31	62.0729
MED13	-0.516113	3.30268	-12.1857	4.00745e-32	7.69529e-31	61.9983
RPL18A	0.564613	6.40903	12.1491	5.945e-32	1.13019e-30	61.6076
PTP4A3	0.558396	3.58654	12.1484	5.98837e-32	1.136e-30	61.6004
CHCHD10	0.61747	4.18262	12.1343	6.97379e-32	1.31451e-30	61.4495
SNHG6	0.70027	4.84735	12.1038	9.68364e-32	1.80488e-30	61.1244
CEP131	0.519252	2.55203	12.0816	1.22877e-31	2.27276e-30	60.8885
DUSP23	0.552891	5.46016	12.0391	1.93737e-31	3.5271e-30	60.4376
SLC4A7	-0.67719	2.66921	-12.0202	2.37092e-31	4.26685e-30	60.2376
RECQL4	0.637643	2.60576	12.01	2.64501e-31	4.74092e-30	60.1293
GALNT7	-0.756242	3.74771	-11.9891	3.30648e-31	5.89483e-30	59.9082
CENPM	0.583694	2.48149	11.9747	3.85435e-31	6.83499e-30	59.7564
COMTD1	0.62709	2.48806	11.9686	4.11462e-31	7.29168e-30	59.6917
NDUFS8	0.509936	4.04157	11.9383	5.68099e-31	9.97466e-30	59.3722
RABAC1	0.513577	2.40621	11.9267	6.4247e-31	1.12465e-29	59.2504
MCC	-0.540663	2.05789	-11.9241	6.60728e-31	1.15402e-29	59.2227
CEBPB	0.671251	4.77907	11.9076	7.87015e-31	1.36921e-29	59.0495
RPL13P12	0.676384	3.40615	11.8488	1.46748e-30	2.50242e-29	58.4325
PSMB3	0.528737	6.58076	11.8471	1.4942e-30	2.54473e-29	58.4147
JPT1	0.620964	4.98135	11.8168	2.05921e-30	3.48471e-29	58.0971
MAGI3	-0.56502	2.77461	-11.8056	2.31594e-30	3.90676e-29	57.9808
TMEM30B	-0.557386	3.82228	-11.7894	2.74776e-30	4.60315e-29	57.8115
ACOT7	0.517464	3.24111	11.7861	2.84506e-30	4.75717e-29	57.7771
RBM38	0.612267	3.51261	11.779	3.06481e-30	5.11499e-29	57.7034
NUDT12	-0.562353	2.60624	-11.7782	3.09336e-30	5.15941e-29	57.6942
MIR5685	-0.624415	1.21008	-11.7693	3.39422e-30	5.63301e-29	57.6023
RAB30	-0.781727	2.55568	-11.7691	3.40368e-30	5.63818e-29	57.5996
C20orf27	0.524425	4.19099	11.7628	3.63631e-30	6.00486e-29	57.5341
LGALS1	0.603994	8.08604	11.6897	7.82877e-30	1.26768e-28	56.7749
PTTG1	0.697774	3.48736	11.6647	1.01731e-29	1.6413e-28	56.5156
AC092718.4	0.575395	2.59714	11.6549	1.12678e-29	1.80698e-28	56.4144
ENPP4	-0.614553	2.71863	-11.6394	1.3239e-29	2.11039e-28	56.2549
UBR5	-0.509848	3.74037	-11.6377	1.34868e-29	2.14733e-28	56.2365
AC079922.1	0.541517	1.75126	11.6161	1.68836e-29	2.66587e-28	56.0141
VWA2	-0.913314	2.44898	-11.6147	1.71386e-29	2.70133e-28	55.9993
ATP5MC1	0.51623	4.46365	11.6136	1.733e-29	2.72827e-28	55.9883
RPL7P9	0.670016	3.13173	11.6121	1.7598e-29	2.76882e-28	55.9731
PSD3	-0.812034	2.04289	-11.6117	1.76698e-29	2.77848e-28	55.9691
INPP4B	-0.709954	2.31747	-11.5794	2.47292e-29	3.83648e-28	55.6364
CSTB	0.553362	5.28576	11.5647	2.88192e-29	4.44769e-28	55.4849
MFSD3	0.620912	3.94281	11.5606	3.00758e-29	4.63359e-28	55.4426
KIF16B	-0.597231	3.1361	-11.5439	3.57757e-29	5.49901e-28	55.2708
CDT1	0.658553	2.65642	11.5373	3.82854e-29	5.878e-28	55.2037
MAST4	-0.613714	2.25937	-11.5287	4.18384e-29	6.41241e-28	55.1159
ITPRID2	-0.750381	3.68362	-11.5141	4.86929e-29	7.4203e-28	54.9657
CYBA	0.735296	4.12801	11.5013	5.55997e-29	8.43906e-28	54.8344
NCEH1	-0.521123	2.852	-11.4904	6.22216e-29	9.39067e-28	54.7231
RRS1	0.526022	3.75575	11.4775	7.10635e-29	1.06828e-27	54.5916
ANKRD30A	-1.26189	2.38375	-11.4702	7.66191e-29	1.14855e-27	54.5171
GNG12	-0.584719	4.57798	-11.4627	8.27689e-29	1.23726e-27	54.4406
CCNG2	-0.569284	4.07026	-11.4581	8.68303e-29	1.29579e-27	54.3932
CD320	0.586779	3.63418	11.4399	1.04748e-28	1.55621e-27	54.2076
TTC6	-0.606641	1.40967	-11.4158	1.34208e-28	1.97737e-27	53.9623
PYCR3	0.511448	3.17352	11.4135	1.37422e-28	2.0236e-27	53.9389
LRRC45	0.525387	3.07864	11.4092	1.43577e-28	2.10957e-27	53.8955
SLC39A4	0.626411	2.32779	11.4021	1.54531e-28	2.26552e-27	53.8227
LINC00504	-0.707502	1.64337	-11.3892	1.76297e-28	2.57612e-27	53.6923
AL121832.2	0.526418	1.65699	11.3717	2.10917e-28	3.05686e-27	53.5149
CNOT1	-0.563126	3.734	-11.3447	2.78205e-28	4.00594e-27	53.2409
DST	-0.555778	2.19739	-11.3418	2.86493e-28	4.12306e-27	53.2119
ZNF428	0.539562	2.82641	11.3281	3.29571e-28	4.72008e-27	53.0732
MRPL41	0.587063	5.65052	11.25	7.30271e-28	1.01966e-26	52.286
C6orf226	0.501411	3.10176	11.2426	7.87954e-28	1.09725e-26	52.2108
TBC1D9	-1.1336	5.64931	-11.2384	8.2166e-28	1.14299e-26	52.1693
MACROD1	0.559266	3.30039	11.2216	9.75103e-28	1.35362e-26	51.9999
ZMAT1	-0.503681	1.76856	-11.1964	1.25844e-27	1.73249e-26	51.7475
NPM3	0.595449	4.20342	11.1777	1.52057e-27	2.08048e-26	51.5603
PPP1R35	0.508564	2.64647	11.1411	2.20098e-27	2.98235e-26	51.1945
AC246787.1	0.509601	1.94776	11.1345	2.35153e-27	3.17665e-26	51.129
RPL36	0.524532	7.31417	11.1053	3.15476e-27	4.21684e-26	50.8383
NME1	0.538645	2.90186	11.097	3.42976e-27	4.56839e-26	50.7556
RPS20P14	0.522808	1.55993	11.0757	4.2501e-27	5.6106e-26	50.5435
FMO5	-0.698437	1.81864	-11.0554	5.21101e-27	6.85196e-26	50.3418
FUOM	0.532086	2.06096	11.0425	5.92928e-27	7.76575e-26	50.2141
APBB2	-0.53928	3.12262	-11.0291	6.77713e-27	8.84577e-26	50.0819
LONRF2	-0.642872	1.51665	-10.9853	1.04974e-26	1.35032e-25	49.6491
AGPS	-0.502688	2.78308	-10.9692	1.23334e-26	1.57434e-25	49.4897
RERG-IT1	-0.558717	1.0819	-10.9639	1.29995e-26	1.65619e-25	49.4376
AC141930.1	-0.54749	1.27036	-10.9457	1.55849e-26	1.97145e-25	49.2582
GALNT10	-0.562069	3.54471	-10.9435	1.59164e-26	2.01242e-25	49.2374
SYTL4	-0.535145	1.51711	-10.9182	2.04821e-26	2.56899e-25	48.988
RAC3	0.600788	3.73765	10.9113	2.19194e-26	2.74281e-25	48.9209
MPP7	-0.60144	2.47555	-10.8946	2.58735e-26	3.22096e-25	48.7569
UBE2C	0.847232	4.56676	10.8797	2.9984e-26	3.71877e-25	48.6111
GLCE	-0.527656	3.18806	-10.8776	3.06163e-26	3.7919e-25	48.5904
CAPS	0.877023	3.20311	10.8691	3.33204e-26	4.11724e-25	48.5067
ABHD2	-0.729352	4.22657	-10.8666	3.41476e-26	4.20969e-25	48.4825
TMC5	-0.992502	2.43839	-10.8521	3.94056e-26	4.84222e-25	48.3409
CMYA5	-0.558389	1.57164	-10.851	3.98412e-26	4.89349e-25	48.33
ERV3-1	-0.591239	2.41977	-10.8419	4.35712e-26	5.33197e-25	48.2415
JOSD2	0.546267	3.5683	10.8248	5.16123e-26	6.27851e-25	48.074
RPS28	0.526555	6.55544	10.798	6.71528e-26	8.09508e-25	47.8137
PRRX2	0.616216	2.61353	10.7965	6.81692e-26	8.2139e-25	47.7989
AC096733.2	-0.751891	1.94379	-10.7815	7.90241e-26	9.48325e-25	47.6528
SIDT1	-0.671082	2.39835	-10.7686	8.97234e-26	1.07334e-24	47.5272
LRFN4	0.567636	2.2318	10.7356	1.23997e-25	1.47023e-24	47.2073
LAGE3	0.560896	4.84918	10.7295	1.31623e-25	1.55571e-24	47.1483
ERBB4	-0.791534	1.87351	-10.7213	1.42562e-25	1.68129e-24	47.0694
TP53INP1	-0.597108	4.24138	-10.7084	1.61792e-25	1.9005e-24	46.9443
CYBRD1	-0.850184	5.38293	-10.6936	1.86927e-25	2.18516e-24	46.8015
LIFR	-0.510603	1.8013	-10.6533	2.76879e-25	3.18638e-24	46.4131
MZT2B	0.562818	4.01354	10.6522	2.79892e-25	3.21966e-24	46.4024
LY6E	0.794493	6.73423	10.6458	2.97767e-25	3.41644e-24	46.3412
SNHG9	0.612211	3.0711	10.643	3.06058e-25	3.50553e-24	46.314
RPL18AP3	0.55985	3.71775	10.6399	3.15553e-25	3.61273e-24	46.2838
H1-10	0.510214	5.44999	10.621	3.79047e-25	4.3211e-24	46.1026
AURKB	0.667559	2.5418	10.6054	4.41132e-25	5.00744e-24	45.9526
AL591845.1	-0.736867	1.21655	-10.6053	4.41582e-25	5.01042e-24	45.9516
FAM241A	-0.566916	2.33908	-10.6034	4.49929e-25	5.09429e-24	45.9331
CFAP126	-0.542646	3.39926	-10.5961	4.82983e-25	5.45695e-24	45.863
GPD1L	-0.582012	4.05605	-10.5955	4.85585e-25	5.4817e-24	45.8577
PIK3R1	-0.570529	3.65992	-10.5887	5.18676e-25	5.84289e-24	45.7926
THEM6	0.52328	4.21983	10.5314	9.02727e-25	9.99185e-24	45.2448
ASAH1	-0.606787	4.27978	-10.5292	9.21501e-25	1.01912e-23	45.2244
E2F1	0.615305	3.06416	10.4811	1.46533e-24	1.59801e-23	44.766
TRPS1	-0.703191	5.33018	-10.4768	1.52655e-24	1.6607e-23	44.7255
HIPK2	-0.542794	2.85984	-10.4554	1.87524e-24	2.02844e-23	44.5222
ACADSB	-0.802466	3.80137	-10.4484	2.00608e-24	2.16032e-23	44.4556
TK1	0.645822	4.97974	10.445	2.07211e-24	2.23053e-23	44.4236
CDYL2	-0.536749	2.31901	-10.3992	3.21037e-24	3.41717e-23	43.9909
KIAA0040	-0.61994	4.78823	-10.3888	3.54478e-24	3.76261e-23	43.893
KCTD3	-0.523983	5.22344	-10.368	4.32339e-24	4.56e-23	43.6967
RPP25	0.574611	2.84178	10.3447	5.3999e-24	5.67298e-23	43.477
CCDC170	-0.735231	2.14267	-10.3359	5.87079e-24	6.13865e-23	43.3944
AL928654.2	-0.500974	1.95086	-10.3332	6.02007e-24	6.28981e-23	43.3696
THSD4	-0.841717	2.8915	-10.3254	6.48577e-24	6.74992e-23	43.296
CRIM1	-0.576499	3.91071	-10.3203	6.80508e-24	7.06567e-23	43.2485
TFPT	0.508444	3.5321	10.3032	8.00252e-24	8.2511e-23	43.0883
SALL2	-0.538775	2.18211	-10.2754	1.04138e-23	1.06385e-22	42.8281
NTN4	-0.999351	4.20558	-10.2559	1.25244e-23	1.27021e-22	42.6458
MT2A	0.691634	6.83763	10.2335	1.54634e-23	1.55586e-22	42.4375
CERS2	-0.52514	5.17234	-10.2132	1.87344e-23	1.86944e-22	42.2479
ST8SIA6	-0.795572	2.08171	-10.1923	2.28069e-23	2.26649e-22	42.0536
AC034236.1	0.607364	3.33072	10.1875	2.38434e-23	2.36508e-22	42.0097
PTPN13	-0.576908	2.53746	-10.1785	2.59449e-23	2.56399e-22	41.9263
BIRC5	0.712187	3.41535	10.1758	2.66167e-23	2.62747e-22	41.901
NOSTRIN	-0.653404	2.34441	-10.1615	3.04395e-23	2.99485e-22	41.7684
CENPW	0.676656	3.37897	10.154	3.2669e-23	3.20356e-22	41.6986
CELSR1	-0.720272	3.69706	-10.1481	3.45233e-23	3.38041e-22	41.6441
CPD	-0.503022	3.85314	-10.1227	4.37571e-23	4.25487e-22	41.41
RPL13AP25	0.540421	2.798	10.0611	7.77435e-23	7.45091e-22	40.8423
ALKBH7	0.50477	4.80125	10.0602	7.83995e-23	7.50568e-22	40.834
C14orf132	-0.589135	1.8999	-10.045	9.02474e-23	8.60288e-22	40.695
PCSK6	-0.503809	1.28799	-10.0336	1.00374e-22	9.54427e-22	40.5899
CDC20	0.740735	3.98159	10.0233	1.1042e-22	1.04548e-21	40.4957
ABAT	-0.771612	2.51359	-9.98887	1.51847e-22	1.42006e-21	40.1811
CORO2A	-0.520831	3.31585	-9.98194	1.61887e-22	1.51077e-21	40.1179
CDC42EP1	0.544965	4.79955	9.97968	1.65295e-22	1.5415e-21	40.0973
TMEM132A	0.61037	3.63621	9.97305	1.75737e-22	1.63544e-21	40.0368
MIR1244-2	0.606442	4.70271	9.94529	2.27011e-22	2.09942e-21	39.784
ENPP5	-0.801589	3.29621	-9.89548	3.58864e-22	3.288e-21	39.3319
SMIM14	-0.59328	5.08258	-9.88869	3.81913e-22	3.49198e-21	39.2704
SNHG19	0.665053	4.92839	9.88088	4.1025e-22	3.74337e-21	39.1997
DCAF10	-0.531677	3.73011	-9.86408	4.78499e-22	4.34234e-21	39.0478
ANOS1	-0.557191	2.12224	-9.86009	4.96281e-22	4.50217e-21	39.0118
TPM2	0.662588	4.89367	9.84483	5.70557e-22	5.14796e-21	38.8741
MIR635	-0.506424	3.29118	-9.84318	5.79209e-22	5.22425e-21	38.8592
VAV3	-0.784853	4.38028	-9.83406	6.29515e-22	5.66457e-21	38.777
SLC12A2	-0.713845	3.54565	-9.82221	7.01391e-22	6.29222e-21	38.6703
MAP1LC3A	0.520772	3.92173	9.82001	7.15604e-22	6.41756e-21	38.6504
SLC38A1	-0.651249	5.07646	-9.8034	8.32489e-22	7.43577e-21	38.5011
ZNF552	-0.749084	4.14225	-9.79894	8.66994e-22	7.73878e-21	38.461
PBX1	-0.554734	3.9719	-9.79006	9.39945e-22	8.35914e-21	38.3813
RCN3	0.630771	4.57962	9.78484	9.85673e-22	8.75705e-21	38.3344
ITPR2	-0.573279	2.8577	-9.77553	1.07266e-21	9.50767e-21	38.2509
CDC42EP5	0.549259	2.20369	9.76176	1.21551e-21	1.07168e-20	38.1275
LDHB	0.507571	1.27439	9.76063	1.22806e-21	1.08203e-20	38.1173
CTXN1	0.662449	4.13233	9.72033	1.76893e-21	1.54077e-20	37.7571
AR	-0.882913	3.4972	-9.68829	2.36229e-21	2.04223e-20	37.4716
KCND3	-0.653857	1.60041	-9.68363	2.46361e-21	2.12776e-20	37.4302
GREB1L	-0.52102	1.23488	-9.66903	2.80985e-21	2.41895e-20	37.3004
MS4A7	-0.756429	3.27977	-9.65095	3.30611e-21	2.83154e-20	37.1399
C9orf152	-0.792948	3.03305	-9.64829	3.38617e-21	2.89732e-20	37.1163
FSCN1	0.612021	4.17518	9.64381	3.52515e-21	3.01237e-20	37.0766
DBNDD1	0.513069	3.28961	9.56991	6.83255e-21	5.73208e-20	36.4235
ELOVL5	-0.648928	6.29785	-9.54717	8.36811e-21	6.96985e-20	36.2235
HRCT1	0.77756	1.38807	9.5373	9.13677e-21	7.58401e-20	36.1368
FRS2	-0.514567	3.29013	-9.49437	1.33788e-20	1.09718e-19	35.7606
PIR	0.508767	2.41307	9.44682	2.03793e-20	1.65197e-19	35.3454
ITGA2	-0.57717	2.79547	-9.43882	2.18699e-20	1.77119e-19	35.2758
DENND1B	-0.51968	2.1925	-9.41827	2.62137e-20	2.10889e-19	35.097
MYBL2	0.820292	3.87857	9.41308	2.74399e-20	2.20155e-19	35.052
PHLDA2	0.640615	3.06902	9.38503	3.51156e-20	2.79885e-19	34.8087
COL4A5	-0.572526	2.18736	-9.30437	7.11301e-20	5.53689e-19	34.1125
RPS28P4	0.559892	4.20942	9.29313	7.84551e-20	6.07514e-19	34.0159
MDK	0.666851	5.99211	9.29296	7.857e-20	6.08227e-19	34.0144
ESR1	-1.2286	4.23658	-9.27459	9.21954e-20	7.10198e-19	33.8567
SYTL2	-0.681846	3.08032	-9.24389	1.20359e-19	9.20499e-19	33.5939
ANTKMT	0.504214	2.8271	9.22656	1.39863e-19	1.0666e-18	33.4458
TMEM158	0.684637	2.1131	9.20084	1.7471e-19	1.32477e-18	33.2265
SMCO4	0.514333	3.49988	9.19062	1.90826e-19	1.44163e-18	33.1395
DACH1	-0.799807	2.33337	-9.17787	2.13023e-19	1.60387e-18	33.031
EVL	-0.672749	4.27631	-9.16602	2.35915e-19	1.77222e-18	32.9304
RORC	-0.541892	2.62895	-9.15773	2.53366e-19	1.8969e-18	32.86
NDUFA4L2	0.524184	2.52088	9.15402	2.61597e-19	1.95687e-18	32.8285
AL157387.1	-1.40216	3.56165	-9.13272	3.14132e-19	2.33414e-18	32.6481
CDKN2A	0.66158	1.83553	9.12621	3.32202e-19	2.46429e-18	32.593
RPS15P4	0.504814	3.12723	9.11935	3.52332e-19	2.60853e-18	32.535
PODXL2	0.636268	4.27572	9.06339	5.68607e-19	4.143e-18	32.0633
GPT2	0.523061	2.8081	9.04299	6.76565e-19	4.90013e-18	31.8919
UGCG	-0.640901	4.79804	-9.03939	6.97625e-19	5.04581e-18	31.8617
GASK1B	-0.707443	4.33518	-9.01405	8.65398e-19	6.21041e-18	31.6493
HES4	0.564934	2.61106	8.98873	1.07273e-18	7.63049e-18	31.4377
ZNF92	-0.532247	3.26623	-8.92276	1.87265e-18	1.30522e-17	30.8888
STEAP2	-0.582174	2.02734	-8.92	1.91669e-18	1.33418e-17	30.8659
LYPD6	-0.630268	1.7687	-8.91297	2.03357e-18	1.41221e-17	30.8075
SLC39A6	-0.954649	7.48982	-8.91286	2.03532e-18	1.41306e-17	30.8067
NEK10	-0.548923	1.07353	-8.90985	2.08761e-18	1.44786e-17	30.7817
BCL2	-0.622089	2.83732	-8.84555	3.57892e-18	2.44525e-17	30.2507
TMEM63C	-0.552705	2.25287	-8.79954	5.2532e-18	3.54554e-17	29.8727
GPR160	-0.567272	3.44608	-8.75942	7.33058e-18	4.90047e-17	29.5445
AC093838.1	-0.650537	1.25609	-8.7519	7.80203e-18	5.20259e-17	29.4831
HES6	0.542355	2.2257	8.73457	9.00551e-18	5.97345e-17	29.3419
NAT1	-1.19496	4.10069	-8.72282	9.92391e-18	6.54546e-17	29.2463
S100A6	0.650205	8.19974	8.69962	1.20174e-17	7.86592e-17	29.0578
MYB	-0.686023	3.68927	-8.68404	1.36625e-17	8.90989e-17	28.9315
PHGDH	0.700974	2.70566	8.67383	1.48592e-17	9.65718e-17	28.8488
SLC19A2	-0.516463	3.72895	-8.67067	1.52502e-17	9.90408e-17	28.8232
SLC7A5	0.748211	4.02987	8.63793	1.99508e-17	1.28318e-16	28.5587
MIR4664	-0.654808	3.06248	-8.62266	2.26076e-17	1.44742e-16	28.4356
PLK2	-0.524078	4.5737	-8.62182	2.27643e-17	1.4564e-16	28.4288
SLC7A8	-0.699619	4.29956	-8.60087	2.70143e-17	1.72169e-16	28.2603
ALCAM	-0.631945	4.69919	-8.59316	2.87676e-17	1.82993e-16	28.1984
FOXA1	-1.05454	5.51487	-8.5852	3.06967e-17	1.948e-16	28.1345
PTPRT	-0.775601	1.81092	-8.58447	3.0881e-17	1.95829e-16	28.1287
AC005912.1	0.588595	4.11722	8.57901	3.22841e-17	2.04386e-16	28.0849
RPL3P4	0.591033	4.4181	8.56804	3.52995e-17	2.22789e-16	27.997
RBP1	0.7665	2.92424	8.55799	3.83058e-17	2.40964e-16	27.9166
IRS1	-0.541521	2.82172	-8.55297	3.99024e-17	2.50594e-16	27.8764
C4A	-0.77875	2.7931	-8.52421	5.03846e-17	3.14202e-16	27.6468
NPNT	-0.804649	4.3896	-8.51948	5.23536e-17	3.25871e-16	27.6091
CDCA5	0.505418	2.8569	8.51841	5.28119e-17	3.28647e-16	27.6005
CLSTN2	-0.902707	2.90547	-8.49109	6.58609e-17	4.06623e-16	27.3832
RAB11FIP1	-0.67201	3.29771	-8.46264	8.28433e-17	5.07009e-16	27.1575
AC005077.4	-0.510803	1.69386	-8.4573	8.64852e-17	5.2869e-16	27.1152
RPL21P16	0.563893	2.17848	8.43821	1.00826e-16	6.12704e-16	26.9642
CLDN3	0.707284	5.52423	8.43022	1.07506e-16	6.51664e-16	26.9011
SYT9	-0.578732	1.20955	-8.39054	1.47727e-16	8.87192e-16	26.5885
HAPLN3	0.6329	2.56083	8.38814	1.50587e-16	9.02947e-16	26.5696
CAPN13	-0.640071	2.6935	-8.38015	1.60501e-16	9.60017e-16	26.5069
APOE	0.643247	6.53539	8.35784	1.91768e-16	1.13936e-15	26.3318
GALNT5	-0.538834	1.36345	-8.35618	1.94311e-16	1.1537e-15	26.3188
SLC44A4	-1.01359	4.55193	-8.31748	2.64309e-16	1.55305e-15	26.0162
SELENOP	-0.507436	3.04931	-8.31646	2.66451e-16	1.56529e-15	26.0083
KRT81	1.19273	2.29574	8.30254	2.97529e-16	1.74248e-15	25.8998
DUSP4	-0.801693	4.03781	-8.29183	3.23863e-16	1.89255e-15	25.8164
CX3CR1	-0.521452	1.69337	-8.29177	3.24016e-16	1.89303e-15	25.8159
REPS2	-0.598281	2.45319	-8.27802	3.61221e-16	2.10302e-15	25.709
PARD6B	-0.659768	3.04055	-8.27468	3.70887e-16	2.15788e-15	25.6831
PDCD4	-0.536642	5.54445	-8.27217	3.7831e-16	2.19963e-15	25.6636
SERPINA11	-0.920928	2.31988	-8.24839	4.56367e-16	2.6383e-15	25.4791
COL9A3	0.592054	1.00319	8.24417	4.71754e-16	2.72393e-15	25.4465
BTG2	-0.643266	6.16648	-8.23777	4.9614e-16	2.85793e-15	25.397
TOX3	-0.589524	2.00347	-8.23563	5.04553e-16	2.9045e-15	25.3804
LRRC31	-0.588316	0.956065	-8.22479	5.49453e-16	3.15412e-15	25.2966
UCHL1	0.646546	2.30772	8.22082	5.66847e-16	3.25187e-15	25.266
S100A4	0.512546	6.08677	8.21778	5.80549e-16	3.32904e-15	25.2425
CAPN8	-0.796238	2.33055	-8.1985	6.75349e-16	3.85358e-15	25.0938
MDFI	0.710843	3.10998	8.18959	7.24177e-16	4.12249e-15	25.0251
SLC7A2	-1.07796	3.69521	-8.1854	7.48322e-16	4.25812e-15	24.9929
PCSK1N	0.698275	1.15558	8.17539	8.09245e-16	4.59302e-15	24.916
MCCC2	-0.50159	5.00125	-8.17334	8.22314e-16	4.66322e-15	24.9002
H2AJ	0.604124	5.01327	8.15936	9.17184e-16	5.17808e-15	24.7929
THBS1	-0.510267	5.75819	-8.13689	1.09277e-15	6.13946e-15	24.6207
CLIC3	0.593925	2.12975	8.1276	1.17465e-15	6.5842e-15	24.5497
ISG15	0.851614	6.11032	8.12434	1.20481e-15	6.74615e-15	24.5248
SLC40A1	-0.913439	5.37645	-8.11656	1.27993e-15	7.15779e-15	24.4653
ENPP1	-0.54206	3.13027	-8.09984	1.45725e-15	8.11028e-15	24.3378
MAN1A1	-0.506765	3.94454	-7.97649	3.76933e-15	2.03409e-14	23.404
NIBAN1	-0.5826	3.46509	-7.97443	3.82907e-15	2.06341e-14	23.3886
SYTL5	-0.583481	1.43016	-7.96776	4.02963e-15	2.16711e-14	23.3384
AFF3	-0.738215	2.64328	-7.91989	5.80517e-15	3.07666e-14	22.9798
NUDT8	0.519524	1.98628	7.91521	6.0155e-15	3.1856e-14	22.9449
IGF1R	-0.639464	3.81692	-7.90609	6.44736e-15	3.4055e-14	22.8768
KITLG	-0.57705	3.36062	-7.87887	7.9253e-15	4.14589e-14	22.6741
SCUBE2	-1.08878	3.95854	-7.87671	8.05617e-15	4.21105e-14	22.658
REEP1	-0.5162	1.9373	-7.85253	9.67228e-15	5.01255e-14	22.4785
SLC1A1	-0.833167	2.45786	-7.83852	1.07503e-14	5.55825e-14	22.3747
UBXN10	-0.508319	1.97139	-7.79355	1.50771e-14	7.7101e-14	22.0426
AGR3	-1.30819	5.23128	-7.75657	1.98857e-14	1.00725e-13	21.7709
SLC2A10	-0.528217	4.02532	-7.74064	2.23964e-14	1.13034e-13	21.6542
XBP1	-0.66501	8.91541	-7.72402	2.53491e-14	1.27261e-13	21.5327
LMX1B	-0.559973	3.31673	-7.7232	2.55037e-14	1.27989e-13	21.5267
GFRA1	-1.10561	4.00177	-7.71539	2.70301e-14	1.35267e-13	21.4696
CA12	-0.941491	5.24057	-7.70464	2.92789e-14	1.46028e-13	21.3912
LAD1	0.654675	3.31499	7.6972	3.09402e-14	1.53967e-13	21.3371
ARNT2	-0.579834	2.80776	-7.67806	3.56584e-14	1.76557e-13	21.1978
ABLIM3	-0.502448	2.2481	-7.66683	3.87491e-14	1.91255e-13	21.1162
C4B	-0.710664	2.89394	-7.63721	4.82194e-14	2.35945e-13	20.9017
LINC01087	-0.584085	1.32935	-7.63198	5.01146e-14	2.44994e-13	20.8639
AIF1L	0.590616	3.10234	7.62433	5.3018e-14	2.58713e-13	20.8086
EN1	0.69583	1.35467	7.60206	6.24499e-14	3.03239e-13	20.648
SLC16A6	-0.69092	2.5852	-7.60161	6.26583e-14	3.04085e-13	20.6447
SYBU	-0.506882	2.39583	-7.57895	7.39822e-14	3.57089e-13	20.4818
LINC00993	-1.24385	3.93686	-7.57885	7.40341e-14	3.57232e-13	20.4811
TNRC18P1	-0.63942	1.68748	-7.57255	7.75295e-14	3.73467e-13	20.4358
ENHO	0.527183	1.28218	7.49879	1.327e-13	6.28103e-13	19.9088
MALAT1	-0.513365	4.67376	-7.46631	1.67889e-13	7.88224e-13	19.6782
PSAT1	0.737704	1.95904	7.44843	1.91018e-13	8.92724e-13	19.5517
FBN1	-0.544505	3.99748	-7.41066	2.50682e-13	1.16199e-12	19.2852
KRT16	0.942829	1.97233	7.35848	3.64198e-13	1.6693e-12	18.9192
VGLL1	0.768999	1.13421	7.32827	4.51654e-13	2.05601e-12	18.7083
VCAN	-0.562608	4.38763	-7.32668	4.56807e-13	2.0784e-12	18.6972
MAPT	-0.687499	2.69244	-7.32398	4.6566e-13	2.11832e-12	18.6784
HCAR1	-0.542026	2.72911	-7.32102	4.75563e-13	2.16153e-12	18.6578
POTEKP	-0.585183	1.46168	-7.28648	6.07532e-13	2.73662e-12	18.4178
KCNN4	0.600263	2.59455	7.28338	6.20987e-13	2.79675e-12	18.3964
LRP2	-0.737857	1.98249	-7.21836	9.81833e-13	4.35566e-12	17.9477
RAI2	-0.582584	2.97569	-7.18992	1.19832e-12	5.27304e-12	17.7526
AL365181.3	-0.536999	1.39316	-7.18987	1.19873e-12	5.27397e-12	17.7523
MRPS30-DT	-0.933956	2.27962	-7.18539	1.23687e-12	5.43103e-12	17.7216
MLPH	-0.776843	4.962	-7.15566	1.52194e-12	6.62598e-12	17.5185
CBX2	0.535356	1.98294	7.1361	1.74384e-12	7.55381e-12	17.3853
GAPDHP1	0.642301	2.20505	7.13323	1.77896e-12	7.69716e-12	17.3658
LINC02568	-0.638755	2.13161	-7.12767	1.84889e-12	7.98548e-12	17.3281
PTGER3	-0.507582	1.8745	-7.12494	1.88428e-12	8.12911e-12	17.3095
GRPR	-0.677459	1.5465	-7.09468	2.32362e-12	9.96322e-12	17.1044
TGFBR3	-0.535295	2.33229	-7.09347	2.3432e-12	1.0044e-11	17.0962
SFN	0.546499	5.05537	7.06888	2.77651e-12	1.18233e-11	16.9301
ELAPOR1	-0.58171	5.23786	-7.05185	3.12188e-12	1.32327e-11	16.8154
QPRT	0.529414	2.7775	7.03495	3.50618e-12	1.48075e-11	16.7018
PGR	-0.806643	2.22323	-6.99686	4.55053e-12	1.9049e-11	16.4468
TPRG1	-0.647724	1.79349	-6.97076	5.43677e-12	2.26028e-11	16.2727
NXPH4	0.506458	1.39497	6.96922	5.49418e-12	2.28307e-11	16.2624
RETREG1	-0.52113	3.01814	-6.96356	5.70962e-12	2.37075e-11	16.2248
NKX3-1	-0.537378	2.00215	-6.95255	6.15324e-12	2.54741e-11	16.1516
HSPB1	0.537044	7.97066	6.92345	7.49523e-12	3.0786e-11	15.9587
SCNN1A	-0.590131	4.03318	-6.91851	7.74957e-12	3.17866e-11	15.9261
ARMT1	-0.591042	4.87953	-6.90898	8.26499e-12	3.38019e-11	15.8631
H2AW	0.661451	3.78627	6.8962	9.00967e-12	3.6701e-11	15.7788
BMPR1B	-1.03739	2.88489	-6.83801	1.33192e-11	5.35117e-11	15.3967
MUC1	-0.742991	6.01188	-6.83452	1.36339e-11	5.47099e-11	15.3739
SLITRK6	-0.867027	2.46148	-6.80385	1.67318e-11	6.66098e-11	15.1738
KCNE4	-0.742217	3.16156	-6.80285	1.68434e-11	6.70242e-11	15.1673
FOLR1	0.657768	1.51685	6.74868	2.41341e-11	9.50424e-11	14.8159
MSLN	0.735656	1.02287	6.73574	2.62885e-11	1.03115e-10	14.7324
TSPAN1	-0.811955	4.36835	-6.71855	2.94457e-11	1.15127e-10	14.6216
GP2	-0.75845	1.9519	-6.68205	3.743e-11	1.45087e-10	14.3873
GATA3	-0.756823	6.83653	-6.63052	5.24178e-11	2.00156e-10	14.0585
TMSB15A	0.537865	1.63996	6.60736	6.09405e-11	2.30651e-10	13.9115
CPA3	-0.603368	2.79668	-6.59747	6.49816e-11	2.45493e-10	13.8488
OGN	-0.565271	2.00364	-6.58407	7.08743e-11	2.66998e-10	13.7641
COL12A1	-0.536819	5.18503	-6.57333	7.59736e-11	2.85603e-10	13.6963
SNORD3A	0.502236	1.41745	6.53583	9.67509e-11	3.60104e-10	13.4604
CLGN	-0.5884	2.35555	-6.52964	1.00677e-10	3.74142e-10	13.4216
LINC01238	-0.59701	1.5423	-6.48935	1.3034e-10	4.79893e-10	13.1698
GSTP1	0.574141	6.10643	6.46833	1.49055e-10	5.45784e-10	13.0389
KCNK5	0.509591	1.69638	6.43941	1.79147e-10	6.5194e-10	12.8596
ASS1	0.605616	4.537	6.4082	2.18306e-10	7.8767e-10	12.6669
MRPS30	-0.506338	3.91852	-6.37069	2.76544e-10	9.879e-10	12.4364
COL14A1	-0.540047	3.04629	-6.36718	2.82712e-10	1.00885e-09	12.4149
RPL10P6	0.800288	2.07759	6.36399	2.88435e-10	1.02845e-09	12.3954
DEGS2	-0.649172	3.68319	-6.36224	2.91615e-10	1.03923e-09	12.3847
CRABP1	0.83043	1.82959	6.3446	3.25731e-10	1.15417e-09	12.2769
CT83	0.538107	0.569195	6.33325	3.49715e-10	1.23456e-09	12.2077
ADAMTS15	-0.632636	3.00392	-6.33075	3.55237e-10	1.25306e-09	12.1924
GREB1	-0.591621	2.71796	-6.31173	4.00033e-10	1.40383e-09	12.0768
MT1E	0.560711	4.25955	6.28668	4.67552e-10	1.63004e-09	11.9248
CALB2	0.570064	2.0831	6.27949	4.88901e-10	1.70069e-09	11.8814
LTB	0.533781	2.17573	6.27422	5.05145e-10	1.75536e-09	11.8495
CCND1	-0.563318	6.08342	-6.26344	5.40054e-10	1.87057e-09	11.7845
CEACAM5	-0.764752	1.9528	-6.23715	6.35374e-10	2.18907e-09	11.6262
WNK4	-0.555372	1.83574	-6.22024	7.05169e-10	2.41766e-09	11.5247
FAM234B	-0.538118	3.37243	-6.20811	7.59793e-10	2.59525e-09	11.4521
RERG	-0.541028	3.80309	-6.19265	8.35381e-10	2.83636e-09	11.3598
AGR2	-1.01719	6.34926	-6.18584	8.71021e-10	2.95173e-09	11.3191
PPP1R14C	0.553009	1.30333	6.1702	9.58508e-10	3.23422e-09	11.226
PRAME	0.731719	1.46749	6.1449	1.11845e-09	3.75393e-09	11.0759
TFF1	-1.32681	5.77783	-6.12963	1.22732e-09	4.10644e-09	10.9855
THBS2	-0.545674	4.04085	-6.12103	1.29312e-09	4.31843e-09	10.9347
CYP4Z2P	-0.603352	1.99363	-6.10254	1.44651e-09	4.80054e-09	10.8257
DNAJC12	-0.673647	3.57009	-6.07876	1.66996e-09	5.50314e-09	10.686
AC093297.1	-0.746147	1.33906	-6.04972	1.98891e-09	6.51964e-09	10.516
CRYAB	0.604324	2.99305	6.02371	2.32455e-09	7.5769e-09	10.3644
S100A8	0.881666	2.91729	6.00271	2.63517e-09	8.54028e-09	10.2425
CLIC6	-0.827848	2.51095	-5.95496	3.49999e-09	1.11974e-08	9.96678
ZBTB18	-0.611822	3.6667	-5.94398	3.73493e-09	1.19189e-08	9.90368
PDK4	-0.500534	2.90434	-5.93587	3.91832e-09	1.24773e-08	9.85712
RPL10P9	0.665858	2.79176	5.84315	6.74953e-09	2.10823e-08	9.32914
GJA1	-0.560872	5.52279	-5.83421	7.10975e-09	2.21426e-08	9.27868
NELL2	-0.572247	2.01654	-5.8037	8.48658e-09	2.61858e-08	9.10692
CYP4X1	-0.720951	3.3361	-5.7728	1.01444e-08	3.10816e-08	8.93383
FSIP1	-0.515035	1.9794	-5.74621	1.18204e-08	3.59767e-08	8.78555
DNALI1	-0.512581	2.95172	-5.62764	2.31942e-08	6.85609e-08	8.13229
FABP7	0.602381	0.944908	5.59746	2.74805e-08	8.06649e-08	7.96807
CHAD	-0.659011	2.57815	-5.54756	3.631e-08	1.05169e-07	7.69836
SLPI	0.798792	4.8138	5.54211	3.74276e-08	1.08195e-07	7.66902
CYP2B7P	-0.877238	3.04032	-5.52324	4.15571e-08	1.1941e-07	7.56775
MMP9	0.559845	4.14328	5.37964	9.12288e-08	2.53257e-07	6.80752
PI3	0.596952	1.24736	5.37089	9.56462e-08	2.64941e-07	6.76184
AGTR1	-0.582637	1.66095	-5.3028	1.37893e-07	3.75947e-07	6.40859
CYP4Z1	-0.82139	2.57913	-5.29481	1.43907e-07	3.91422e-07	6.36739
SOX10	0.583009	1.57719	5.14691	3.13698e-07	8.25695e-07	5.61593
CEACAM6	-0.812724	3.60777	-5.12246	3.5616e-07	9.32579e-07	5.49363
LCN2	0.590447	2.17988	5.11243	3.75147e-07	9.7977e-07	5.44361
S100A9	0.829873	5.10586	5.11026	3.79377e-07	9.90162e-07	5.43282
MTCO1P40	0.577863	1.87469	5.0607	4.89615e-07	1.2634e-06	5.18724
STC2	-0.676794	5.01871	-5.04354	5.34562e-07	1.3742e-06	5.10272
S100A2	0.520192	1.93227	5.04147	5.40232e-07	1.38824e-06	5.09257
PRR15	-0.504057	3.79683	-5.03697	5.52804e-07	1.41849e-06	5.07044
DEFB1	0.535175	2.02074	5.02992	5.73032e-07	1.46828e-06	5.03586
ELF5	0.523433	1.69239	5.01025	6.33351e-07	1.61569e-06	4.93959
TFAP2B	-0.630421	2.41734	-4.96926	7.79371e-07	1.97083e-06	4.74012
CALML5	0.886082	3.42233	4.94228	8.9266e-07	2.23904e-06	4.60968
NCCRP1	0.50503	1.62796	4.8807	1.21383e-06	3.00085e-06	4.31451
CILP	-0.5067	4.10065	-4.82021	1.63616e-06	3.99054e-06	4.02799
AC008663.1	-0.541364	1.92387	-4.74396	2.37261e-06	5.69602e-06	3.67172
KRT6B	0.60506	2.34726	4.70878	2.81133e-06	6.68962e-06	3.50921
CHI3L1	0.541117	3.55462	4.61315	4.43405e-06	1.03233e-05	3.07323
MMP7	0.567199	3.63768	4.59409	4.85065e-06	1.1247e-05	2.98739
PDZK1	-0.503036	1.86005	-4.54037	6.23719e-06	1.43002e-05	2.74721
KCNJ3	-0.589627	1.64436	-4.48477	8.06806e-06	1.82949e-05	2.50156
AC044784.1	-0.578076	1.97457	-4.48439	8.08233e-06	1.83257e-05	2.49987
TFF3	-0.796274	5.83757	-4.47894	8.28766e-06	1.87689e-05	2.47594
KRT17	0.642891	3.97056	4.38382	1.27835e-05	2.8365e-05	2.06292
AKR7A3	-0.509922	3.36293	-4.26454	2.17593e-05	4.7009e-05	1.55708
KLK5	0.507863	1.7983	4.26114	2.20878e-05	4.76699e-05	1.54284
KRT7	0.506974	5.48264	4.25361	2.2831e-05	4.91888e-05	1.51141
GABRP	0.583669	2.56541	3.96004	7.97745e-05	0.000161237	0.32707
HMGCS2	-0.528203	2.17946	-3.7071	0.000220141	0.000422359	-0.627335
IGHG1	0.667347	7.46711	3.68589	0.000239068	0.000456504	-0.704587
PIP	-0.794327	5.3677	-3.67373	0.000250596	0.000477377	-0.748673
PSPHP1	0.535705	2.23911	3.60655	0.000324281	0.00060987	-0.989685
SCGB2A2	-0.880819	5.38827	-3.59169	0.00034312	0.000643076	-1.04242
IGHG3	0.514607	4.66802	3.53129	0.000430734	0.000797691	-1.25451
MTND1P23	0.53295	1.9899	3.50823	0.000469409	0.000865704	-1.33459
SCGB1D2	-0.793663	4.83565	-3.4948	0.000493382	0.00090753	-1.38095
CLEC3A	-0.625373	2.06145	-3.37438	0.000765733	0.00137259	-1.78911
NPY1R	-0.534651	3.18847	-3.36296	0.000797772	0.00142647	-1.82708
FDCSP	0.544853	2.5913	3.20907	0.00137028	0.00237018	-2.32657
